# Supplementary material for: Applying Subcritical Water Extraction to Obtain Bioactive Compounds and Cellulose Fibers from Brewer Spent Grains
Source: Molecules. 2024 Oct 16;29(20):4897. doi: 10.3390/molecules29204897 (PMC11510227; doi:10.3390/molecules29204897)
Supplement: Supplementary file 1 [file molecules-29-04897-s001.zip]

Archive with 1 entries (1 files):
- molecules-3250667-supplementary.pdf
